# Supplementary material for: Protective and Anti-Inflammatory Effects of Protegrin-1 on Citrobacter rodentium Intestinal Infection in Mice
Source: Int J Mol Sci. 2021 Aug 31;22(17):9494. doi: 10.3390/ijms22179494 (PMC8431371; doi:10.3390/ijms22179494)
Supplement: Supplementary file 1 [file ijms-22-09494-s001.zip]

Archive with 1 entries (1 files):
- ijms-1332224-supplementary.pdf
